# Supplementary material for: Characterizing the Xenoma of Vairimorpha necatrix Provides Insights Into the Most Efficient Mode of Microsporidian Proliferation
Source: Front Cell Infect Microbiol. 2021 Jun 16;11:699239. doi: 10.3389/fcimb.2021.699239 (PMC8242933; doi:10.3389/fcimb.2021.699239)
Supplement: Supplementary file 2 [file Table_1.xlsx]

## Sheet: Sheet1
Supplementary Table 1. Counting the spore production of V. necatrix BM in silkworm B. mori. Silkworm B. mori in the fourth instar was challenged with V. necatrix BM spores by a dosage of 10^4 spores/larva. Pupae were ground and homogenized in sets of 3. Spores were purified by centrifugation and dissolved using double distilled water. The spore solution was diluted X500 and counted using a blood …
Sampling Replicate	Spores in 5 middle-size grids of the blood counting chamber	Spores per three pupa	Spores per pupa
1	58	1.45×109	4.83×108
2	59	1.48×109	4.92×108
3	46	1.15×109	3.82×108
